# Supplementary material for: The association between serum lipid levels and colorectal cancer risk: A dose-response meta-analysis of 23 studies
Source: PLoS One. 2025 Oct 16;20(10):e0333907. doi: 10.1371/journal.pone.0333907 (PMC12530605; doi:10.1371/journal.pone.0333907)
Supplement: S2 File — (XLSX) [file pone.0333907.s002.xlsx]

## Sheet: Chol
author	id	Site	Lipid	Design	type	dose	cases	n	OR	lower_ci	upper_ci	logrr	se
Kitahara 2011 CC, M	1	Colon	Cholesterol	Cohort	ci	80	687	143906	1	-	-
Kitahara 2011 CC, M	1	Colon	Cholesterol	Cohort	ci	169.5	864	156876	1.06	0.96	1.17
Kitahara 2011 CC, M	1	Colon	Cholesterol	Cohort	ci	189.5	1023	171241	1.06	0.96	1.17
Kitahara 2011 CC, M	1	Colon	Cholesterol	Cohort	ci	219.5	1418	209137	1.1	1	1.2
Kitahara 2011 CC, M	1	Colon	Cholesterol	Cohort	ci	259.5	569	75444	1.12	1	1.25
Kitahara 2011 RC, M	2	Rectum	Cholesterol	Cohort	ci	80	687	143906	1	-	-
Kitahara 2011 RC, M	2	Rectum	Cholesterol	Cohort	ci	169.5	864	156876	1.05	0.95	1.17
Kitahara 2011 RC, M	2	Rectum	Cholesterol	Cohort	ci	189.5	1023	171241	1.04	0.94	1.15
Kitahara 2011 RC, M	2	Rectum	Cholesterol	Cohort	ci	219.5	1418	209137	1.01	0.92	1.12
Kitahara 2011 RC, M	2	Rectum	Cholesterol	Cohort	ci	259.5	569	75444	1.06	0.94	1.19
Kitahara 2011 CC, F	3	Colon	Cholesterol	Cohort	ci	80	240	77808	1	-	-
Kitahara 2011 CC, F	3	Colon	Cholesterol	Cohort	ci	169.5	312	85800	1	0.84	1.18
Kitahara 2011 CC, F	3	Colon	Cholesterol	Cohort	ci	189.5	384	92675	1	0.85	1.18
Kitahara 2011 CC, F	3	Colon	Cholesterol	Cohort	ci	219.5	629	123567	1.07	0.92	1.24
Kitahara 2011 CC, F	3	Colon	Cholesterol	Cohort	ci	259.5	328	53265	1.14	0.96	1.35
Kitahara 2011 RC, F	4	Rectum	Cholesterol	Cohort	ci	80	240	77808	1	-	-
Kitahara 2011 RC, F	4	Rectum	Cholesterol	Cohort	ci	169.5	312	85800	1.09	0.91	1.3
Kitahara 2011 RC, F	4	Rectum	Cholesterol	Cohort	ci	189.5	384	92675	1.03	0.87	1.23
Kitahara 2011 RC, F	4	Rectum	Cholesterol	Cohort	ci	219.5	629	123567	0.99	0.84	1.17
Kitahara 2011 RC, F	4	Rectum	Cholesterol	Cohort	ci	259.5	328	53265	1.13	0.94	1.36
Iso 2011 CC, M	5	Colon	Cholesterol	Cohort	ir	80	28	21461	1	-	-
Iso 2011 CC, M	5	Colon	Cholesterol	Cohort	ir	170	34	28519	0.95	0.49	1.85
Iso 2011 CC, M	5	Colon	Cholesterol	Cohort	ir	190	41	34666	0.89	0.55	1.45
Iso 2011 CC, M	5	Colon	Cholesterol	Cohort	ir	210	32	26625	0.91	0.46	1.79
Iso 2011 CC, M	5	Colon	Cholesterol	Cohort	ir	229	24	17030	1.15	0.57	2.32
Iso 2011 CC, M	5	Colon	Cholesterol	Cohort	ir	250	20	12603	1.21	0.58	2.49
Iso 2011 RC, M	6	Rectum	Cholesterol	Cohort	ir	80	13	21461	1	-	-
Iso 2011 RC, M	6	Rectum	Cholesterol	Cohort	ir	170	10	28519	0.58	0.21	1.6
Iso 2011 RC, M	6	Rectum	Cholesterol	Cohort	ir	190	22	34666	0.98	0.49	1.97
Iso 2011 RC, M	6	Rectum	Cholesterol	Cohort	ir	210	18	26625	1.13	0.44	2.88
Iso 2011 RC, M	6	Rectum	Cholesterol	Cohort	ir	229	9	17030	0.79	0.28	2.26
Iso 2011 RC, M	6	Rectum	Cholesterol	Cohort	ir	250	7	12603	0.9	0.3	2.72
Iso 2011 CC, F	7	Colon	Cholesterol	Cohort	ir	80	8	23174	1	-	-
Iso 2011 CC, F	7	Colon	Cholesterol	Cohort	ir	170	24	41798	1.48	0.58	3.77
Iso 2011 CC, F	7	Colon	Cholesterol	Cohort	ir	190	33	59236	1.3	0.6	2.81
Iso 2011 CC, F	7	Colon	Cholesterol	Cohort	ir	210	41	59870	1.51	0.61	3.69
Iso 2011 CC, F	7	Colon	Cholesterol	Cohort	ir	229	24	44745	1.05	0.41	2.67
Iso 2011 CC, F	7	Colon	Cholesterol	Cohort	ir	250	41	42988	1.83	0.74	4.51
Iso 2011 RC, F	8	Rectum	Cholesterol	Cohort	ir	80	5	23174	1	-	-
Iso 2011 RC, F	8	Rectum	Cholesterol	Cohort	ir	170	9	41798	0.97	0.28	3.43
Iso 2011 RC, F	8	Rectum	Cholesterol	Cohort	ir	190	20	59236	1.39	0.52	3.71
Iso 2011 RC, F	8	Rectum	Cholesterol	Cohort	ir	210	14	59870	0.96	0.29	3.18
Iso 2011 RC, F	8	Rectum	Cholesterol	Cohort	ir	229	14	44745	1.17	0.35	3.89
Iso 2011 RC, F	8	Rectum	Cholesterol	Cohort	ir	250	15	42988	1.36	0.41	4.52
Ahn 2009 CRC	9	Colorectal	Cholesterol	Cohort	ir	101.9	106	100000	1	-	-																not exact n. in article
Ahn 2009 CRC	9	Colorectal	Cholesterol	Cohort	ir	216	116	100000	1.05	0.81	1.37
Ahn 2009 CRC	9	Colorectal	Cholesterol	Cohort	ir	238	100	100000	0.91	0.69	1.19
Ahn 2009 CRC	9	Colorectal	Cholesterol	Cohort	ir	263	92	100000	0.84	0.63	1.11
Ahn 2009 CRC	9	Colorectal	Cholesterol	Cohort	ir	290	93	100000	0.86	0.65	1.13
Fang 2020 CRC	10	Colorectal	Cholesterol	Cohort	ir	165	618	742865	1	-	-
Fang 2020 CRC	10	Colorectal	Cholesterol	Cohort	ir	196	503	751692	0.97	0.86	1.1
Fang 2020 CRC	10	Colorectal	Cholesterol	Cohort	ir	218	480	751943	0.94	0.83	1.08
Fang 2020 CRC	10	Colorectal	Cholesterol	Cohort	ir	240	516	753762	0.96	0.84	1.1
Fang 2020 CRC	10	Colorectal	Cholesterol	Cohort	ir	276	550	752623	1.02	0.89	1.16
Muka 2024 CRC	11	Colorectal	Cholesterol	Cohort	ci	162.2	61	2210	1	-	-
Muka 2024 CRC	11	Colorectal	Cholesterol	Cohort	ci	255.5	83	2209	1.33	0.95	1.86
Muka 2024 CRC	11	Colorectal	Cholesterol	Cohort	ci	478.8	104	2209	1.49	1.08	2.06
Chandler 2016	12	Colorectal	Cholesterol	Cohort	ci	126	36	3902	1	-	-
Chandler 2016	12	Colorectal	Cholesterol	Cohort	ci	193	46	3922	1.02	0.65	1.58
Chandler 2016	12	Colorectal	Cholesterol	Cohort	ci	220	46	3981	0.84	0.54	1.31
Chandler 2016	12	Colorectal	Cholesterol	Cohort	ci	354	70	3797	1.21	0.8	1.84
Gaard 1996 CC, F	13	Colon	Cholesterol	Cohort	ir	101	17	87496	1	-	-
Gaard 1996 CC, F	13	Colon	Cholesterol	Cohort	ir	217	20	87803	0.86	0.45	1.65
Gaard 1996 CC, F	13	Colon	Cholesterol	Cohort	ir	248	21	85726	0.76	0.4	1.47
Gaard 1996 CC, F	13	Colon	Cholesterol	Cohort	ir	281	25	86073	0.75	0.39	1.42
Gaard 1996 RC, F	14	Rectum	Cholesterol	Cohort	ir	101	4	87496	1	-	-
Gaard 1996 RC, F	14	Rectum	Cholesterol	Cohort	ir	217	9	87803	1.18	0.42	3.31
Gaard 1996 RC, F	14	Rectum	Cholesterol	Cohort	ir	248	16	85726	1.73	0.66	4.51
Gaard 1996 RC, F	14	Rectum	Cholesterol	Cohort	ir	281	23	86073	1.83	0.71	4.72
Gaard 1996 CC, M	15	Colon	Cholesterol	Cohort	ir	102	20	88426	1	-	-
Gaard 1996 CC, M	15	Colon	Cholesterol	Cohort	ir	220	28	88999	1.1	0.62	1.96
Gaard 1996 CC, M	15	Colon	Cholesterol	Cohort	ir	251	20	88135	0.71	0.38	1.33
Gaard 1996 CC, M	15	Colon	Cholesterol	Cohort	ir	283	35	89355	1.15	0.65	2.02
Gaard 1996 RC, M	16	Rectum	Cholesterol	Cohort	ir	102	10	88426	1	-	-
Gaard 1996 RC, M	16	Rectum	Cholesterol	Cohort	ir	220	15	88999	1.24	0.55	2.79
Gaard 1996 RC, M	16	Rectum	Cholesterol	Cohort	ir	251	16	88135	1.23	0.55	2.74
Gaard 1996 RC, M	16	Rectum	Cholesterol	Cohort	ir	283	13	89355	0.96	0.41	2.25
Chyou 1996	17	Colon	Cholesterol	Cohort	ci	100	129	2435	1	-	-
Chyou 1996	17	Colon	Cholesterol	Cohort	ci	207	51	1397	0.66	0.48	0.91
Chyou 1996	17	Colon	Cholesterol	Cohort	ci	227	70	1879	0.69	0.52	0.92
Chyou 1996	17	Colon	Cholesterol	Cohort	ci	253	80	2067	0.74	0.56	0.97
Tornberg 1986 CC, M	18	Colon	Cholesterol	Cohort	ir	112	53	169533	1	-	-
Tornberg 1986 CC, M	18	Colon	Cholesterol	Cohort	ir	237	58	165613	0.99	0.68	1.44
Tornberg 1986 CC, M	18	Colon	Cholesterol	Cohort	ir	262	82	184730	1.17	0.83	1.65
Tornberg 1986 CC, M	18	Colon	Cholesterol	Cohort	ir	289	64	136102	1.17	0.81	1.68
Tornberg 1986 RC, M	19	Rectum	Cholesterol	Cohort	ir	112	30	169533	1	-	-
Tornberg 1986 RC, M	19	Rectum	Cholesterol	Cohort	ir	237	52	165613	1.52	0.97	2.38
Tornberg 1986 RC, M	19	Rectum	Cholesterol	Cohort	ir	262	64	184730	1.53	0.99	2.36
Tornberg 1986 RC, M	19	Rectum	Cholesterol	Cohort	ir	289	54	136102	1.65	1.05	2.57
Tornberg 1986 CC, F	20	Colon	Cholesterol	Cohort	ir	112	34	152073	1	-	-
Tornberg 1986 CC, F	20	Colon	Cholesterol	Cohort	ir	237	50	154811	1.12	0.72	1.73
Tornberg 1986 CC, F	20	Colon	Cholesterol	Cohort	ir	262	74	194058	1.05	0.7	1.58
Tornberg 1986 CC, F	20	Colon	Cholesterol	Cohort	ir	289	113	193737	1.23	0.84	1.81
Tornberg 1986 RC, F	21	Rectum	Cholesterol	Cohort	ir	112	12	152073	1	-	-
Tornberg 1986 RC, F	21	Rectum	Cholesterol	Cohort	ir	237	17	154811	1.05	0.5	2.2
Tornberg 1986 RC, F	21	Rectum	Cholesterol	Cohort	ir	262	42	194058	1.61	0.85	3.06
Tornberg 1986 RC, F	21	Rectum	Cholesterol	Cohort	ir	289	40	193737	1.23	0.64	2.34

## Sheet: meta.chol
author	Site	Lipid	Design	OR	lower_ci	upper_ci	Follow_up	Age	Sex	Region	Sample_Size	BMI	Type	Adjustments
Katzke 2017	Colorectal	Cholesterol	Cohort	1.3	0.84	2.01	10	51	0.46	Europe	2739	26	quartile	Age, Sex, height, waist, BMI, alcohol, red meat, fibre, smoking status, socioeconomic status, physical activity, diabetes, hypertension and use of statin drugs
Shin 2014	Colon	Cholesterol	Cohort	1.09	0.97	1.23	8	-	0.64	Asia	1326058	-	tertile	-
Shin 2014	Rectum	Cholesterol	Cohort	1.25	1.12	1.4	8	-	0.64	Asia	1326058	-	tertile	-
Schatzkin 1988 M	Colorectal	Cholesterol	Cohort	0.59	0.27	1.27	10	52	1	USA	5125	-	quartile	age, education, BMI, smoking, alcohol, dietary fiber
Schatzkin 1988 F	Colorectal	Cholesterol	Cohort	1	0.3	3	10	48	0	USA	7363	-	quartile	age, education, BMI, smoking, alcohol, dietary fiber
Zhang 2022 CC	Colon	Cholesterol	Cohort	0.98	0.83	1.15	24	-	0.32	USA	148291	-	tertile	age, sex, race, smoking, physical activity, BMI, alcohol, aspirin, family history, history of DM, multivitamin, total calorie, red or processed meat, fiber, folate, calcium, and vitamin D intake
Zhang 2022 RC	Rectum	Cholesterol	Cohort	1.28	0.95	1.73	24	-	0.32	USA	148291	-	tertile	age, sex, race, smoking, physical activity, BMI, alcohol, aspirin, family history, history of DM, multivitamin, total calorie, red or processed meat, fiber, folate, calcium, and vitamin D intake
Hsu 2022	Colon	Cholesterol	Cohort	1.4	0.9	2.17	16.7	49	0.47	Asia	4764	-	dichotomous	age
Strohmaier 2013 CC, M	Colon	Cholesterol	Cohort	1.18	0.92	1.51	11.7	44	1	Europe	289273	25.3	quintile	Age, BMI, Smoking
Strohmaier 2013 CC, F	Colon	Cholesterol	Cohort	1.23	0.9	1.69	11.7	44	0	Europe	288057	25.3	quintile	Age, BMI, Smoking
Strohmaier 2013 RC, M	Rectum	Cholesterol	Cohort	1.09	0.81	1.48	11.7	44	1	Europe	289273	25.3	quintile	Age, BMI, Smoking
Strohmaier 2013 RC, F	Rectum	Cholesterol	Cohort	1.48	0.94	2.32	11.7	44	0	Europe	288057	25.3	quintile	Age, BMI, Smoking
Kitahara 2011 CC, M	Colon	Cholesterol	Cohort	1.12	1	1.25	14	45	1	Asia	756604	23.2	quintile	Age, smoking, BMI, alcohol, PA, glucose, hypertension
Kitahara 2011 RC, M	Rectum	Cholesterol	Cohort	1.06	0.94	1.19	14	45	1	Asia	756604	23.2	quintile	Age, smoking, BMI, alcohol, PA, glucose, hypertension
Kitahara 2011 CC, F	Colon	Cholesterol	Cohort	1.14	0.96	1.35	14	45	0	Asia	433115	23.2	quintile	Age, smoking, BMI, alcohol, PA, glucose, hypertension
Kitahara 2011 RC, F	Rectum	Cholesterol	Cohort	1.13	0.94	1.36	14	45	0	Asia	433115	23.2	quintile	Age, smoking, BMI, alcohol, PA, glucose, hypertension
Iso 2011 CC, M	Colon	Cholesterol	Cohort	1.21	0.58	2.49	12.4	54	1	Asia	11683	23.6	quintile	Age, smoking, BMI, alcohol, PA, glucose, hypertension
Iso 2011 RC, M	Rectum	Cholesterol	Cohort	0.9	0.3	2.72	12.4	54	1	Asia	11683	23.6	quintile	Age, smoking, BMI, alcohol, PA, glucose, hypertension
Iso 2011 CC, F	Colon	Cholesterol	Cohort	1.83	0.74	4.51	12.4	54	0	Asia	21685	23.8	quintile	Age, smoking, BMI, alcohol, PA, glucose, hypertension
Iso 2011 RC, F	Rectum	Cholesterol	Cohort	1.36	0.41	4.52	12.4	54	0	Asia	21685	23.8	quintile	Age, smoking, BMI, alcohol, PA, glucose, hypertension
Ahn 2009	Colorectal	Cholesterol	Cohort	0.86	0.65	1.13	18	57	1	Europe	29093	26.3	quintile	Age, education, systolic BP, BMI, smoking duration, saturated fat intake, HDL
Fang 2020	Colorectal	Cholesterol	Cohort	1.02	0.89	1.16	10.3	56.2	0.47	Europe	380087	27.5	quintile	Age, Sex, Race, height, smoking status, alcohol, physical activity, diet, family history, aspirin use, diabetes, BMI, waist circumference
Muka 2024	Colorectal	Cholesterol	Cohort	1.49	1.08	2.06	12.9	69	0.4	Europe	6628	26.3	tertile	age, sex, total energy intake, diet, alcohol, physical activity, smoking status, BMI, waist-to-hip ratio, education level, income level, DM, family history, drugs
Chandler 2016	Colorectal	Cholesterol	Cohort	1.21	0.8	1.84	19	54	0	USA	15602	26.3	quartile	age, race, BMI, hormone replacement therapy, smoking, exercise, alcohol, postmenopausal status, family history of cancer, aspirin, history of colon polyps, vegetable, fruit, red meat intake
Gaard 1996 CC, F	Colon	Cholesterol	Cohort	0.75	0.39	1.42	10	-	0.52	Europe	62173	-	quartile	Age, smoking, BMI, menopausal status, height
Gaard 1996 RC, F	Rectum	Cholesterol	Cohort	1.83	0.71	4.72	10	-	0.52	Europe	62173	-	quartile	Age, smoking, BMI, menopausal status, height
Gaard 1996 CC, M	Colon	Cholesterol	Cohort	1.15	0.65	2.02	10	-	0.52	Europe	62173	-	quartile	Age, smoking, BMI, menopausal status, height
Gaard 1996 RC, M	Rectum	Cholesterol	Cohort	0.96	0.41	2.25	10	-	0.52	Europe	62173	-	quartile	Age, smoking, BMI, menopausal status, height
Chyou 1996	Colon	Cholesterol	Cohort	0.74	0.56	0.97	-	-	-	Asia	7945	23.8	quartile	Age
Tornberg 1986 CC, M	Colon	Cholesterol	Cohort	1.17	0.81	1.68	14	-	1	Europe	92898	-	quartile	Age
Tornberg 1986 RC, M	Rectum	Cholesterol	Cohort	1.65	1.05	2.57	14	-	1	Europe	92898	-	quartile	Age
Tornberg 1986 CC, F	Colon	Cholesterol	Cohort	1.23	0.84	1.81	14	-	0	Europe	92898	-	quartile	Age
Tornberg 1986 RC, F	Rectum	Cholesterol	Cohort	1.23	0.64	2.34	14	-	0	Europe	92898	-	quartile	Age

## Sheet: TG
author	id	Site	Lipid	Design	type	dose	cases	n	OR	lower_ci	upper_ci	logrr	se
Borena 2010 CC, M	1	Colon	Triglycerides	Cohort	ir	70	252	708332	1	-	-
Borena 2010 CC, M	1	Colon	Triglycerides	Cohort	ir	100	356	701053	1.44	1.06	1.96
Borena 2010 CC, M	1	Colon	Triglycerides	Cohort	ir	133	305	691835	1.24	0.91	1.7
Borena 2010 CC, M	1	Colon	Triglycerides	Cohort	ir	180	413	685785	1.68	1.24	2.26
Borena 2010 CC, M	1	Colon	Triglycerides	Cohort	ir	286	481	675088	1.96	1.44	2.67
Borena 2010 RC, M	2	Rectum	Triglycerides	Cohort	ir	70	188	708332	1	-	-
Borena 2010 RC, M	2	Rectum	Triglycerides	Cohort	ir	100	226	701053	1.22	0.83	1.78
Borena 2010 RC, M	2	Rectum	Triglycerides	Cohort	ir	133	257	691835	1.4	0.96	2.01
Borena 2010 RC, M	2	Rectum	Triglycerides	Cohort	ir	180	252	685785	1.37	0.94	1.98
Borena 2010 RC, M	2	Rectum	Triglycerides	Cohort	ir	286	231	675088	1.26	0.85	1.85
Borena 2010 CC, F	3	Colon	Triglycerides	Cohort	ir	58	309	634938	1	-	-
Borena 2010 CC, F	3	Colon	Triglycerides	Cohort	ir	77	224	529501	0.81	0.57	1.15
Borena 2010 CC, F	3	Colon	Triglycerides	Cohort	ir	99	250	611589	0.86	0.61	1.23
Borena 2010 CC, F	3	Colon	Triglycerides	Cohort	ir	130	280	611873	0.98	0.7	1.37
Borena 2010 CC, F	3	Colon	Triglycerides	Cohort	ir	197	301	599995	1.05	0.75	1.47
Borena 2010 RC, F	4	Rectum	Triglycerides	Cohort	ir	58	136	634938	1	-	-
Borena 2010 RC, F	4	Rectum	Triglycerides	Cohort	ir	77	119	529501	0.98	0.61	1.6
Borena 2010 RC, F	4	Rectum	Triglycerides	Cohort	ir	99	110	611589	0.86	0.53	1.39
Borena 2010 RC, F	4	Rectum	Triglycerides	Cohort	ir	130	126	611873	1	0.62	1.6
Borena 2010 RC, F	4	Rectum	Triglycerides	Cohort	ir	197	168	599995	1.33	0.84	2.13
Fang 2020 CRC	5	Colorectal	Triglycerides	Cohort	ir	69	421	754111	1	-	-
Fang 2020 CRC	5	Colorectal	Triglycerides	Cohort	ir	99	482	747998	0.94	0.82	1.08
Fang 2020 CRC	5	Colorectal	Triglycerides	Cohort	ir	131	534	750213	0.94	0.83	1.08
Fang 2020 CRC	5	Colorectal	Triglycerides	Cohort	ir	174	580	750127	0.96	0.84	1.1
Fang 2020 CRC	5	Colorectal	Triglycerides	Cohort	ir	263	650	750437	1.07	0.94	1.22
Gaard 1996 CC, F	6	Colon	Triglycerides	Cohort	ir	35	19	90877	1	-	-
Gaard 1996 CC, F	6	Colon	Triglycerides	Cohort	ir	84	21	86794	0.93	0.5	1.74
Gaard 1996 CC, F	6	Colon	Triglycerides	Cohort	ir	118	19	85855	0.74	0.39	1.42
Gaard 1996 CC, F	6	Colon	Triglycerides	Cohort	ir	159	24	83552	0.82	0.43	1.54
Gaard 1996 RC, F	7	Rectum	Triglycerides	Cohort	ir	35	12	90877	1	-	-
Gaard 1996 RC, F	7	Rectum	Triglycerides	Cohort	ir	84	8	86794	0.51	0.21	1.22
Gaard 1996 RC, F	7	Rectum	Triglycerides	Cohort	ir	118	13	85855	0.73	0.34	1.58
Gaard 1996 RC, F	7	Rectum	Triglycerides	Cohort	ir	159	19	83552	0.86	0.41	1.8
Gaard 1996 CC, M	8	Colon	Triglycerides	Cohort	ir	45	22	92067	1	-	-
Gaard 1996 CC, M	8	Colon	Triglycerides	Cohort	ir	110	26	89780	1.06	0.6	1.88
Gaard 1996 CC, M	8	Colon	Triglycerides	Cohort	ir	157	24	87841	0.9	0.5	1.63
Gaard 1996 CC, M	8	Colon	Triglycerides	Cohort	ir	216	31	85219	1.11	0.63	1.97
Gaard 1996 RC, M	9	Rectum	Triglycerides	Cohort	ir	45	8	92067	1	-	-
Gaard 1996 RC, M	9	Rectum	Triglycerides	Cohort	ir	110	12	89780	1.42	0.58	3.48
Gaard 1996 RC, M	9	Rectum	Triglycerides	Cohort	ir	157	16	87841	1.82	0.77	4.31
Gaard 1996 RC, M	9	Rectum	Triglycerides	Cohort	ir	216	18	85219	2	0.84	4.74

## Sheet: meta.TG
author	Site	Lipid	Design	OR	lower_ci	upper_ci	Follow_up	Age	Sex	Region	Sample_Size	BMI	Type	Adjustments
Katzke 2017	Colorectal	Triglycerides	Cohort	1.17	0.74	1.84	10	51	0.46	Europe	2739	26	quartile	Age, Sex, height, waist, BMI, alcohol, red meat, fibre, smoking status, socioeconomic status, physical activity, diabetes, hypertension and use of statin drugs
Tsushima 2005	Colon	Triglycerides	Cohort	0.92	0.67	1.26	19	-	1	USA	7619	23.8	quartile	age, time since last caloric intake, time since 50-g glucose load, BMI, heart rate, smoking, alcohol, total calories intake
Tsushima 2005	Rectum	Triglycerides	Cohort	1.28	0.75	2.18	19	-	1	USA	7619	23.8	quartile	age, time since last caloric intake, time since 50-g glucose load, BMI, heart rate, smoking, alcohol, total calories intake
Schoen 1999	Colorectal	Triglycerides	Cohort	1.4	0.8	2.5	6.5	73	0.42	USA	5849	-	quartile	age, sex, and physical activity
Li 2019	Colorectal	Triglycerides	Cohort	1.12	0.9	1.41	8	51	1	Asia	104333	-	dichotomous	age, education level, income status, smoking, alcohol, and sitting time
Lu 2015	Colorectal	Triglycerides	Cohort	1.12	1.02	1.22	11.3	51	0.49	Europe	143477	-	dichotomous	age, sex, smoking, alcohol, physical activity, education, family history of cancer, and BMI
Inoue 2009 CC, M	Colon	Triglycerides	Cohort	1.71	1.11	2.62	10.2	56.5	1	Asia	9548	-	dichotomous	Age, study area, Smoking, Alcohol, serum total cholesterol
Inoue 2009 RC, M	Rectum	Triglycerides	Cohort	0.54	0.26	1.11	10.2	56.5	1	Asia	9548	-	dichotomous	Age, study area, Smoking, Alcohol, serum total cholesterol
Inoue 2009 CC, F	Colon	Triglycerides	Cohort	1	0.63	1.6	10.2	55.5	0	Asia	18176	-	dichotomous	Age, study area, Smoking, Alcohol, serum total cholesterol
Inoue 2009 RC, F	Rectum	Triglycerides	Cohort	0.52	0.24	1.13	10.2	55.5	0	Asia	18176	-	dichotomous	Age, study area, Smoking, Alcohol, serum total cholesterol
Liu 2022	Colorectal	Triglycerides	Cohort	1.13	0.96	1.34	-	51	0.8	Asia	92770	-	dichotomous	age, sex, education, income, and marital status, BMI, TC, ALT, SUA, smoking, Alcohol, physical activity, tea , salt , and high-fat diet, family history of cancer
Ahmed 2006	Colorectal	Triglycerides	Cohort	1.08	0.8	1.5	11.5	-	-	USA	14109	-	dichotomous	family history of colorectal cancer, physical activity, NSAID and aspirin use, Smoking, Alcohol, HRT
Hsu 2022	Colon	Triglycerides	Cohort	1.72	1.01	2.92	16.7	49	0.47	Asia	4764	-	dichotomous	age
Borena 2010 CC, M	Colon	Triglycerides	Cohort	1.96	1.44	2.67	13.4	43.8	1	Europe	257585	25.5	quintile	Age, BMI, Smoking
Borena 2010 RC, M	Rectum	Triglycerides	Cohort	1.26	0.85	1.85	13.4	43.8	1	Europe	257585	25.5	quintile	Age, BMI, Smoking
Borena 2010 CC, F	Colon	Triglycerides	Cohort	1.05	0.75	1.47	11.9	44.2	0	Europe	267548	24.9	quintile	Age, BMI, Smoking
Borena 2010 RC, F	Rectum	Triglycerides	Cohort	1.33	0.84	2.13	11.9	44.2	0	Europe	267548	24.9	quintile	Age, BMI, Smoking
Fang 2020	Colorectal	Triglycerides	Cohort	1.07	0.94	1.22	10.3	56.2	0.47	Europe	380087	27.5	quintile	Age, Sex, Race, height, smoking status, alcohol, physical activity, diet, family history, aspirin use, diabetes, BMI, waist circumference
Gaard 1996 CC, F	Colon	Triglycerides	Cohort	0.82	0.43	1.54	10	-	0.52	Europe	62173	-	quartile	Age, smoking, BMI, menopausal status, height
Gaard 1996 RC, F	Rectum	Triglycerides	Cohort	0.86	0.41	1.8	10	-	0.52	Europe	62173	-	quartile	Age, smoking, BMI, menopausal status, height
Gaard 1996 CC, M	Colon	Triglycerides	Cohort	1.11	0.63	1.97	10	-	0.52	Europe	62173	-	quartile	Age, smoking, BMI, menopausal status, height
Gaard 1996 RC, M	Rectum	Triglycerides	Cohort	2	0.84	4.74	10	-	0.52	Europe	62173	-	quartile	Age, smoking, BMI, menopausal status, height

## Sheet: HDL
author	id	Site	Lipid	Design	type	dose	cases	n	OR	lower_ci	upper_ci	logrr	se
Ahn 2009 CRC	1	Colorectal	HDL	Cohort	ir	18.1	106	100000	1	-	-
Ahn 2009 CRC	1	Colorectal	HDL	Cohort	ir	38.9	105	100000	0.99	0.76	1.3
Ahn 2009 CRC	1	Colorectal	HDL	Cohort	ir	44.4	101	100000	0.73	0.55	0.98
Ahn 2009 CRC	1	Colorectal	HDL	Cohort	ir	51.2	83	100000	0.85	0.64	1.14
Ahn 2009 CRC	1	Colorectal	HDL	Cohort	ir	59.35	111	100000	1.01	0.76	1.35
Fang 2020 CRC	2	Colorectal	HDL	Cohort	ir	38	620	745884	1	-	-
Fang 2020 CRC	2	Colorectal	HDL	Cohort	ir	47	555	754461	0.98	0.87	1.11
Fang 2020 CRC	2	Colorectal	HDL	Cohort	ir	53	540	749451	1.02	0.9	1.15
Fang 2020 CRC	2	Colorectal	HDL	Cohort	ir	61	450	751863	0.92	0.8	1.06
Fang 2020 CRC	2	Colorectal	HDL	Cohort	ir	75	502	751227	1.06	0.91	1.22
Gaard 1996 CC, F	3	Colon	HDL	Cohort	ir	22	12	77799	1	-	-
Gaard 1996 CC, F	3	Colon	HDL	Cohort	ir	50	29	87394	1.99	1.06	3.71
Gaard 1996 CC, F	3	Colon	HDL	Cohort	ir	59	20	84850	1.39	0.71	2.74
Gaard 1996 CC, F	3	Colon	HDL	Cohort	ir	69	19	88208	1.23	0.61	2.45
Gaard 1996 RC, F	4	Rectum	HDL	Cohort	ir	22	15	77799	1	-	-
Gaard 1996 RC, F	4	Rectum	HDL	Cohort	ir	50	13	87394	0.8	0.38	1.66
Gaard 1996 RC, F	4	Rectum	HDL	Cohort	ir	59	9	84850	0.53	0.23	1.21
Gaard 1996 RC, F	4	Rectum	HDL	Cohort	ir	69	14	88208	0.73	0.35	1.53
Gaard 1996 CC, M	5	Colon	HDL	Cohort	ir	18	27	79142	1	-	-
Gaard 1996 CC, M	5	Colon	HDL	Cohort	ir	40	18	84624	0.65	0.36	1.15
Gaard 1996 CC, M	5	Colon	HDL	Cohort	ir	46	26	90225	0.9	0.53	1.53
Gaard 1996 CC, M	5	Colon	HDL	Cohort	ir	59	28	90105	0.99	0.58	1.68
Gaard 1996 RC, M	6	Rectum	HDL	Cohort	ir	18	15	79142	1	-	-
Gaard 1996 RC, M	6	Rectum	HDL	Cohort	ir	40	11	84624	0.76	0.35	1.64
Gaard 1996 RC, M	6	Rectum	HDL	Cohort	ir	46	14	90225	0.93	0.45	1.93
Gaard 1996 RC, M	6	Rectum	HDL	Cohort	ir	59	13	90105	0.87	0.41	1.86

## Sheet: meta.HDL
author	Site	Lipid	Design	OR	lower_ci	upper_ci	Follow_up	Age	Sex	Region	Sample_Size	BMI	Type	Adjustments
Katzke 2017	Colorectal	HDL	Cohort	1.12	0.73	1.73	10	51	0.46	Europe	2739	26	quartile	Age, Sex, height, waist, BMI, alcohol, red meat, fibre, smoking status, socioeconomic status, physical activity, diabetes, hypertension and use of statin drugs
Schoen 1999	Colorectal	HDL	Cohort	0.6	0.3	1.2	6.5	73	0.42	USA	5849	-	quartile	age, sex, and physical activity
Li 2019	Colorectal	HDL	Cohort	0.81	0.54	1.19	8	51	1	Asia	104333	-	dichotomous	age, education level, income status, smoking, alcohol, and sitting time
Lu 2015	Colorectal	HDL	Cohort	0.93	0.85	1.03	11.3	51	0.49	Europe	143477	-	dichotomous	age, sex, smoking, alcohol, physical activity, education, family history of cancer, and BMI
Inoue 2009 CC, M	Colon	HDL	Cohort	0.87	0.49	1.54	10.2	56.5	1	Asia	9548	-	dichotomous	Age, study area, Smoking, Alcohol, serum total cholesterol
Inoue 2009 RC, M	Rectum	HDL	Cohort	2.44	0.85	7.02	10.2	56.5	1	Asia	9548	-	dichotomous	Age, study area, Smoking, Alcohol, serum total cholesterol
Inoue 2009 CC, F	Colon	HDL	Cohort	0.89	0.59	1.36	10.2	55.5	0	Asia	18176	-	dichotomous	Age, study area, Smoking, Alcohol, serum total cholesterol
Inoue 2009 RC, F	Rectum	HDL	Cohort	0.88	0.49	1.59	10.2	55.5	0	Asia	18176	-	dichotomous	Age, study area, Smoking, Alcohol, serum total cholesterol
Liu 2022	Colorectal	HDL	Cohort	0.61	0.41	0.9	-	51	0.8	Asia	92770	-	dichotomous	age, sex, education, income, and marital status, BMI, TC, ALT, SUA, smoking, Alcohol, physical activity, tea , salt , and high-fat diet, family history of cancer
Ahmed 2006	Colorectal	HDL	Cohort	0.84	0.63	1.12	11.5	-	-	USA	14109	-	dichotomous	family history of colorectal cancer, physical activity, NSAID and aspirin use, Smoking, Alcohol, HRT
Hsu 2022	Colon	HDL	Cohort	0.93	0.59	1.46	16.7	49	0.47	Asia	4764	-	dichotomous	age
Ahn 2009	Colorectal	HDL	Cohort	1.01	0.76	1.35	18	57	1	Europe	29093	26.3	quintile	Age, education, systolic BP, BMI, smoking duration, saturated fat intake, HDL
Fang 2020	Colorectal	HDL	Cohort	1.06	0.91	1.22	10.3	56.2	0.47	Europe	380087	27.5	quintile	Age, Sex, Race, height, smoking status, alcohol, physical activity, diet, family history, aspirin use, diabetes, BMI, waist circumference
Gaard 1996 CC, F	Colon	HDL	Cohort	1.23	0.61	2.45	10	-	0.52	Europe	62173	-	quartile	Age, smoking, BMI, menopausal status, height
Gaard 1996 RC, F	Rectum	HDL	Cohort	0.73	0.35	1.53	10	-	0.52	Europe	62173	-	quartile	Age, smoking, BMI, menopausal status, height
Gaard 1996 CC, M	Colon	HDL	Cohort	0.99	0.58	1.68	10	-	0.52	Europe	62173	-	quartile	Age, smoking, BMI, menopausal status, height
Gaard 1996 RC, M	Rectum	HDL	Cohort	0.87	0.41	1.86	10	-	0.52	Europe	62173	-	quartile	Age, smoking, BMI, menopausal status, height

## Sheet: LDL
author	id	Site	Lipid	Design	type	dose	cases	n	OR	lower_ci	upper_ci	logrr	se
Fang 2020 CRC	1	Colorectal	LDL	Cohort	ir	96	611	741739	1	-	-
Fang 2020 CRC	1	Colorectal	LDL	Cohort	ir	119	505	750805	0.91	0.8	1.03
Fang 2020 CRC	1	Colorectal	LDL	Cohort	ir	136	476	753542	0.96	0.85	1.1
Fang 2020 CRC	1	Colorectal	LDL	Cohort	ir	154	523	753216	1	0.88	1.14
Fang 2020 CRC	1	Colorectal	LDL	Cohort	ir	181	552	753584	0.97	0.85	1.11
Gaard 1996 CC, F	2	Colon	Cholesterol	Cohort	ir	61	19	69555	1	-	-
Gaard 1996 CC, F	2	Colon	Cholesterol	Cohort	ir	136	18	79797	0.61	0.33	1.13
Gaard 1996 CC, F	2	Colon	Cholesterol	Cohort	ir	164	19	79116	0.54	0.29	0.99
Gaard 1996 CC, F	2	Colon	Cholesterol	Cohort	ir	195	25	79454	0.57	0.32	1.02
Gaard 1996 RC, F	3	Rectum	Cholesterol	Cohort	ir	61	4	69555	1	-	-
Gaard 1996 RC, F	3	Rectum	Cholesterol	Cohort	ir	136	10	79797	1.32	0.48	3.63
Gaard 1996 RC, F	3	Rectum	Cholesterol	Cohort	ir	164	17	79116	1.88	0.73	4.8
Gaard 1996 RC, F	3	Rectum	Cholesterol	Cohort	ir	195	22	79454	1.97	0.78	4.97
Gaard 1996 CC, M	4	Colon	Cholesterol	Cohort	ir	60	10	61625	1	-	-
Gaard 1996 CC, M	4	Colon	Cholesterol	Cohort	ir	136	36	81910	1.5	0.87	2.57
Gaard 1996 CC, M	4	Colon	Cholesterol	Cohort	ir	165	21	80194	0.77	0.42	1.41
Gaard 1996 CC, M	4	Colon	Cholesterol	Cohort	ir	196	30	83729	0.99	0.56	1.74
Gaard 1996 RC, M	5	Rectum	Cholesterol	Cohort	ir	60	10	61625	1	-	-
Gaard 1996 RC, M	5	Rectum	Cholesterol	Cohort	ir	136	36	81910	1.51	0.69	3.31
Gaard 1996 RC, M	5	Rectum	Cholesterol	Cohort	ir	165	21	80194	1.23	0.55	2.76
Gaard 1996 RC, M	5	Rectum	Cholesterol	Cohort	ir	196	30	83729	1.17	0.52	2.64

## Sheet: meta.LDL
author	Site	Lipid	Design	OR	lower_ci	upper_ci	Follow_up	Age	Sex	Region	Sample_Size	BMI	Type	Adjustments
Hsu 2022	Colon	LDL	Cohort	1.16	0.69	1.93	16.7	49	0.47	Asia	4764	-	tertile	age
Fang 2020	Colorectal	LDL	Cohort	0.97	0.85	1.11	10.3	56.2	0.47	Europe	380087	27.5	quintile	Age, Sex, Race, height, smoking status, alcohol, physical activity, diet, family history, aspirin use, diabetes, BMI, waist circumference
Gaard 1996 CC, F	Colon	Cholesterol	Cohort	0.57	0.32	1.02	10	-	0.52	Europe	62173	-	quartile	Age, smoking, BMI, menopausal status, height
Gaard 1996 RC, F	Rectum	Cholesterol	Cohort	1.97	0.78	4.97	10	-	0.52	Europe	62173	-	quartile	Age, smoking, BMI, menopausal status, height
Gaard 1996 CC, M	Colon	Cholesterol	Cohort	0.99	0.56	1.74	10	-	0.52	Europe	62173	-	quartile	Age, smoking, BMI, menopausal status, height
Gaard 1996 RC, M	Rectum	Cholesterol	Cohort	1.17	0.52	2.64	10	-	0.52	Europe	62173	-	quartile	Age, smoking, BMI, menopausal status, height

## Sheet: Recovery
Strohmaier 2013 CC, M	1	Colon	Cholesterol	Cohort	ci		-	-	1	-	-			11.7	Mean 44.1	1	Norway, Austria, Sweden	289273	25.3	-	-	-	-	-	Age, BMI, Smoking
Strohmaier 2013 CC, M	1	Colon	Cholesterol	Cohort	ci		-	-	0.94	0.72	1.22			11.7	Mean 44.1	1	Norway, Austria, Sweden	289273	25.3	-	-	-	-	-	Age, BMI, Smoking		mg/dl
Strohmaier 2013 CC, M	1	Colon	Cholesterol	Cohort	ci		-	-	1.19	0.93	1.53			11.7	Mean 44.1	1	Norway, Austria, Sweden	289273	25.3	-	-	-	-	-	Age, BMI, Smoking		mmol/l * 38.7
Strohmaier 2013 CC, M	1	Colon	Cholesterol	Cohort	ci		-	-	1.19	0.93	1.52			11.7	Mean 44.1	1	Norway, Austria, Sweden	289273	25.3	-	-	-	-	-	Age, BMI, Smoking
Strohmaier 2013 CC, M	1	Colon	Cholesterol	Cohort	ci		-	-	1.18	0.92	1.51			11.7	Mean 44.1	1	Norway, Austria, Sweden	289273	25.3	-	-	-	-	-	Age, BMI, Smoking
Strohmaier 2013 CC, F	2	Colon	Cholesterol	Cohort	ci		-	-	1	-	-			11.7	Mean 44.1	0	Norway, Austria, Sweden	288057	25.3	-	-	-	-	-	Age, BMI, Smoking
Strohmaier 2013 CC, F	2	Colon	Cholesterol	Cohort	ci		-	-	1.05	0.75	1.48			11.7	Mean 44.1	0	Norway, Austria, Sweden	288057	25.3	-	-	-	-	-	Age, BMI, Smoking
Strohmaier 2013 CC, F	2	Colon	Cholesterol	Cohort	ci		-	-	1.19	0.86	1.64			11.7	Mean 44.1	0	Norway, Austria, Sweden	288057	25.3	-	-	-	-	-	Age, BMI, Smoking
Strohmaier 2013 CC, F	2	Colon	Cholesterol	Cohort	ci		-	-	1.17	0.85	1.61			11.7	Mean 44.1	0	Norway, Austria, Sweden	288057	25.3	-	-	-	-	-	Age, BMI, Smoking
Strohmaier 2013 CC, F	2	Colon	Cholesterol	Cohort	ci		-	-	1.23	0.9	1.69			11.7	Mean 44.1	0	Norway, Austria, Sweden	288057	25.3	-	-	-	-	-	Age, BMI, Smoking
Strohmaier 2013 RC, M	3	Rectum	Cholesterol	Cohort	ci		-	-	1	-	-			11.7	Mean 44.1	1	Norway, Austria, Sweden	289273	25.3	-	-	-	-	-	Age, BMI, Smoking
Strohmaier 2013 RC, M	3	Rectum	Cholesterol	Cohort	ci		-	-	1.12	0.82	1.53			11.7	Mean 44.1	1	Norway, Austria, Sweden	289273	25.3	-	-	-	-	-	Age, BMI, Smoking
Strohmaier 2013 RC, M	3	Rectum	Cholesterol	Cohort	ci		-	-	0.97	0.71	1.33			11.7	Mean 44.1	1	Norway, Austria, Sweden	289273	25.3	-	-	-	-	-	Age, BMI, Smoking
Strohmaier 2013 RC, M	3	Rectum	Cholesterol	Cohort	ci		-	-	0.96	0.7	1.31			11.7	Mean 44.1	1	Norway, Austria, Sweden	289273	25.3	-	-	-	-	-	Age, BMI, Smoking
Strohmaier 2013 RC, M	3	Rectum	Cholesterol	Cohort	ci		-	-	1.09	0.81	1.48			11.7	Mean 44.1	1	Norway, Austria, Sweden	289273	25.3	-	-	-	-	-	Age, BMI, Smoking
Strohmaier 2013 RC, F	4	Rectum	Cholesterol	Cohort	ci		-	-	1	-	-			11.7	Mean 44.1	0	Norway, Austria, Sweden	288057	25.3	-	-	-	-	-	Age, BMI, Smoking
Strohmaier 2013 RC, F	4	Rectum	Cholesterol	Cohort	ci		-	-	1.11	0.68	1.81			11.7	Mean 44.1	0	Norway, Austria, Sweden	288057	25.3	-	-	-	-	-	Age, BMI, Smoking
Strohmaier 2013 RC, F	4	Rectum	Cholesterol	Cohort	ci		-	-	1.43	0.9	2.26			11.7	Mean 44.1	0	Norway, Austria, Sweden	288057	25.3	-	-	-	-	-	Age, BMI, Smoking
Strohmaier 2013 RC, F	4	Rectum	Cholesterol	Cohort	ci		-	-	1.5	0.95	2.35			11.7	Mean 44.1	0	Norway, Austria, Sweden	288057	25.3	-	-	-	-	-	Age, BMI, Smoking
Strohmaier 2013 RC, F	4	Rectum	Cholesterol	Cohort	ci		-	-	1.48	0.94	2.32			11.7	Mean 44.1	0	Norway, Austria, Sweden	288057	25.3	-	-	-	-	-	Age, BMI, Smoking
